# Supplementary material for: 2-Oxo-Imidazole-Containing Dipeptides Play a Key Role in the Antioxidant Capacity of Imidazole-Containing Dipeptides
Source: Antioxidants (Basel). 2021 Sep 8;10(9):1434. doi: 10.3390/antiox10091434 (PMC8466808; doi:10.3390/antiox10091434)
Supplement: Supplementary file 1 [file antioxidants-10-01434-s001.zip]

Archive with 1 entries (1 files):
- antioxidants-1372883- proof done supp.pdf
